# Supplementary material for: Topical miRNA Delivery via Elastic Liposomal Formulation: A Promising Genetic Therapy for Cutaneous Lupus Erythematosus (CLE)
Source: Int J Mol Sci. 2025 Mar 14;26(6):2641. doi: 10.3390/ijms26062641 (PMC11942213; doi:10.3390/ijms26062641)
Supplement: Supplementary file 1 [file ijms-26-02641-s001.zip]

Archive with 1 entries (1 files):
- ijms-3428375-supplementary.pdf
